# Supplementary material for: Comparative Proteomic Analysis Reveals the Effect of Selenoprotein W Deficiency on Oligodendrogenesis in Fear Memory
Source: Antioxidants (Basel). 2022 May 19;11(5):999. doi: 10.3390/antiox11050999 (PMC9138053; doi:10.3390/antiox11050999)
Supplement: Supplementary file 1 [file antioxidants-11-00999-s001.zip]

Archive with 1 entries (1 files):
- antioxidants-1700330-supplementary.pdf
